# Supplementary material for: Mathematical Modeling of Vaccines That Prevent SARS-CoV-2 Transmission
Source: Viruses. 2021 Sep 24;13(10):1921. doi: 10.3390/v13101921 (PMC8539635; doi:10.3390/v13101921)
Supplement: Supplementary file 1 [file viruses-13-01921-s001.zip]

Archive with 1 entries (1 files):
- viruses-1187776-supplementary.pdf
